# Supplementary material for: ANO1/TMEM16A interacts with EGFR and correlates with sensitivity to EGFR-targeting therapy in head and neck cancer
Source: Oncotarget. 2015 Mar 16;6(11):9173–88. doi: 10.18632/oncotarget.3277 (PMC4496210; doi:10.18632/oncotarget.3277)
Supplement: Supplementary file 2 [file oncotarget-06-9173-s002.xls]

## Sheet: Sheet1
Proteins indentified in all three experiments with 2 or more unique peptides
Gene	Sum of Peptides	Count of Sum of Peptides	C-score	Protein Name	Type	Localization
ANO1	210	4	0	ANO1 Isoform 1 of Anoctamin-1	Type II membrane protein	Plasma membrane
AK4	13	3	0	adenylate kinase 4	Soluble, non-secreted	mitochondrial
ARF3	11	3	0	ADP-ribosylation factor 3	Soluble, non-secreted
EML3	96	3	0	EML3 Isoform 1 of Echinoderm microtubule-associated protein-like 3	Soluble, non-secreted
FAM192A	17	3	0	family with sequence similarity 192, member A	Soluble, non-secreted
GMPR2	39	3	0	GMPR2 Isoform 1 of GMP reductase 2	Soluble, non-secreted
MB21D2	50	3	0	MB21D2 Protein MB21D2	Soluble, non-secreted
MCM3	14	3	0	minichromosome maintenance complex component 3	Soluble, non-secreted	Nucleus
MGST1	14	3	0	microsomal glutathione S-transferase 1	Type II membrane protein	ER, mitochondrial
MMTAG2	21	3	0	chromosome 1 open reading frame 35	Soluble, non-secreted
MYH10	245	3	0	myosin, heavy chain 10, non-muscle	Soluble, non-secreted
TWF1	18	3	0	twinfilin actin-binding protein 1	Soluble, non-secreted
JAGN1	7	3	0.008746	jagunal homolog 1	Type II membrane protein	ER
EGFR	35	3	0.011662	EGFR Isoform 1 of Epidermal growth factor receptor	Type I membrane protein	Plasma membrane
OPA1	17	3	0.011662	optic atrophy 1	Soluble, non-secreted
SLC25A24	19	3	0.011662	SLC25A24 Isoform 1 of Calcium-binding mitochondrial carrier protein SCaMC-1	Soluble, non-secreted
ARF6	9	3	0.014577	ADP-ribosylation factor 6	Soluble, non-secreted
SLC7A5	21	3	0.020408	SLC7A5 Large neutral amino acids transporter small subunit 1	Type II membrane protein	Plasma membrane
FAR1	9	3	0.023324	fatty acyl CoA reductase 1	Type II membrane protein	ER, peroxisome
GOLGA3	339	3	0.023324	GOLGA3 Isoform 1 of Golgin subfamily A member 3	Soluble, non-secreted	Golgi
CAV1	19	3	0.026239	CAV1 Isoform Alpha of Caveolin-1	Type II membrane protein
LRRFIP2	55	3	0.03207	LRRFIP2 Isoform 4 of Leucine-rich repeat flightless-interacting protein 2	Soluble, non-secreted
SLC2A1	12	3	0.03207	solute carrier family 2 (facilitated glucose transporter), member 1	Type II membrane protein	Plasma membrane
HSD17B12	18	3	0.034985	hydroxysteroid (17-beta) dehydrogenase 12	Type II membrane protein
MYO18A	247	3	0.037901	myosin XVIIIA	Soluble, non-secreted
SRPRB	23	3	0.037901	SRPRB Signal recognition particle receptor subunit beta	Type II membrane protein	ER
SLC3A2	66	3	0.049563	SLC3A2 Isoform 2 of 4F2 cell-surface antigen heavy chain	Type II membrane protein	Plasma membrane
TMEM33	17	3	0.049563	transmembrane protein 33	Type II membrane protein	Plasma membrane
NUP205	23	3	0.052478	nucleoporin 205kDa	Type II membrane protein	Nucleus
DPM1	12	3	0.055394	dolichyl-phosphate mannosyltransferase polypeptide 1, catalytic subunit	Soluble, non-secreted
MYO1E	62	3	0.055394	myosin IE	Soluble, non-secreted
ARPC2	24	3	0.058309	actin related protein 2/3 complex, subunit 2, 34kDa	Soluble, non-secreted
SEC61A1	20	3	0.061224	Sec61 alpha 1 subunit	Type II membrane protein	ER
FLII	73	4	0.069971	FLII cDNA FLJ50164, highly similar to Protein flightless-1 homolog	Soluble, non-secreted
AHNAK	212	3	0.069971	AHNAK Neuroblast differentiation-associated protein AHNAK	Soluble, non-secreted	Nucleus
WDR1	28	3	0.075802	WD repeat domain 1	Soluble, non-secreted
CTNND1	40	3	0.078717	CTNND1 Isoform 1AB of Catenin delta-1	Soluble, non-secreted
DDX27	10	3	0.081633	DEAD (Asp-Glu-Ala-Asp) box polypeptide 27	Soluble, non-secreted	Nucleus
PSME3	43	3	0.087464	PSME3 Isoform 1 of Proteasome activator complex subunit 3	Soluble, non-secreted
ATP5O	15	3	0.090379	ATP synthase, H+ transporting, mitochondrial F1 complex, O subunit	Soluble, non-secreted	mitochondrial
ERLIN2	27	3	0.093294	ERLIN2 Isoform 1 of Erlin-2	Type II membrane protein	ER
ACTR2	18	3	0.102041	ARP2 actin-related protein 2 homolog	Soluble, non-secreted
ARF4	13	3	0.102041	ADP-ribosylation factor 4	Soluble, non-secreted
ATP5C1	21	3	0.102041	ATP5C1 Isoform Heart of ATP synthase subunit gamma, mitochondrial	Soluble, non-secreted	mitochondrial
RAB1B	15	3	0.102041	RAB1B, member RAS oncogene family	Soluble, non-secreted
GAR1	9	3	0.104956	GAR1 ribonucleoprotein	Soluble, non-secreted	Nucleus
SERPINH1	34	3	0.107872	SERPINH1 Serpin H1	Type I membrane protein	ER
TECR	29	3	0.110787	TECR Isoform 1 of Trans-2,3-enoyl-CoA reductase	Type II membrane protein	ER
SLC25A13	30	3	0.113703	SLC25A13 Calcium-binding mitochondrial carrier protein Aralar2	Type II membrane protein
PSMB3	10	3	0.125364	proteasome (prosome, macropain) subunit, beta type, 3	Soluble, non-secreted
SSR4	9	3	0.12828	signal sequence receptor, delta	Type I membrane protein	ER
EMD	21	3	0.137026	EMD Emerin	Type II membrane protein	Nucleus
PGAM5	26	3	0.137026	PGAM5 Isoform 1 of Serine/threonine-protein phosphatase PGAM5, mitochondrial	Soluble, non-secreted
PSMB6	9	3	0.137026	proteasome (prosome, macropain) subunit, beta type, 6	Soluble, non-secreted
RPN2	10	3	0.139942	proteasome regulatory particle base subunit RPN2	Soluble, non-secreted
PSMA3	29	3	0.142857	PSMA3 Isoform 2 of Proteasome subunit alpha type-3	Soluble, non-secreted
TMOD3	38	3	0.142857	TMOD3 Tropomodulin-3	Soluble, non-secreted
DDX41	45	3	0.145773	DDX41 Probable ATP-dependent RNA helicase DDX41	Soluble, non-secreted	Nucleus
PSMB1	9	3	0.151603	proteasome subunit, beta type, 1	Soluble, non-secreted
RPN1	31	3	0.154519	ribophorin I	Soluble, non-secreted
ATP2A2	50	3	0.157434	ATP2A2 Isoform 2 of Sarcoplasmic/endoplasmic reticulum calcium ATPase 2	Type II membrane protein	ER
CAND1	36	3	0.163265	CAND1 Isoform 1 of Cullin-associated NEDD8-dissociated protein 1	Soluble, non-secreted
HSPB1	35	3	0.163265	HSPB1 Heat shock protein beta-1	Soluble, non-secreted
PSMA1	31	3	0.166181	PSMA1 Isoform Short of Proteasome subunit alpha type-1	Soluble, non-secreted
PSMA7	26	3	0.172012	PSMA7 Isoform 1 of Proteasome subunit alpha type-7	Soluble, non-secreted
PSMA6	20	3	0.174927	PSMA6 Proteasome subunit alpha type-6	Soluble, non-secreted
LMNA	26	3	0.177843	lamin A/C	Soluble, non-secreted	Nucleus
PHB	29	3	0.177843	prohibitin	Soluble, non-secreted
PSMA5	12	3	0.177843	proteasome (prosome, macropain) subunit, alpha type, 5	Soluble, non-secreted
OAT	15	3	0.180758	OAT Ornithine aminotransferase, mitochondrial	Soluble, non-secreted	mitochondrial
ARGLU1	29	3	0.183673	ARGLU1 Isoform 1 of Arginine and glutamate-rich protein 1	Soluble, non-secreted
PSMA4	22	3	0.189504	PSMA4 Proteasome subunit alpha type-4	Soluble, non-secreted
ATAD3A	41	3	0.19242	ATPase family, AAA domain containing 3A	Type I membrane protein
SSBP1	11	3	0.19242	single-stranded DNA binding protein 1, mitochondrial	Soluble, non-secreted	mitochondrial
MYO1C	54	3	0.201166	myosin IC	Soluble, non-secreted
RPL36AL	17	3	0.201166	ribosomal protein L36a-like	Soluble, non-secreted
IARS	16	3	0.209913	isoleucyl-tRNA synthetase	Soluble, non-secreted	Nucleus
PHB2	34	3	0.209913	PHB2 Prohibitin-2	Soluble, non-secreted
ATP1A1	26	3	0.212828	ATPase, Na+/K+ transporting, alpha 1 polypeptide	Type II membrane protein	Plasma + intracellular membrane
CORO1C	77	3	0.221574	CORO1C Coronin-1C_i3 protein	Soluble, non-secreted
CAPZB	36	3	0.230321	CAPZB Isoform 1 of F-actin-capping protein subunit beta	Soluble, non-secreted
MDH2	23	3	0.230321	MDH2 Malate dehydrogenase, mitochondrial	Soluble, non-secreted	mitochondrial
BAG2	32	3	0.233236	BAG2 BAG family molecular chaperone regulator 2	Soluble, non-secreted
GNB2L1	21	3	0.233236	GNB2L1 Guanine nucleotide-binding protein subunit beta-2-like 1	Soluble, non-secreted
CANX	44	3	0.239067	CANX cDNA FLJ55574, highly similar to Calnexin	Type I membrane protein	ER
RPL18A	22	3	0.239067	ribosomal protein L18a	Soluble, non-secreted
RPL28	23	3	0.241983	ribosomal protein L28	Soluble, non-secreted
CAPZA1	22	3	0.250729	capping protein (actin filament) muscle Z-line, alpha 1	Soluble, non-secreted
MYH14	35	3	0.250729	myosin, heavy chain 14, non-muscle	Soluble, non-secreted
TPM1	53	3	0.25656	TPM1 Tropomyosin 1 alpha variant 6	Soluble, non-secreted
MYL6B	23	3	0.259475	myosin, light chain 6B, alkali, smooth muscle and non-muscle	Soluble, non-secreted
DARS	13	3	0.262391	aspartyl-tRNA synthetase	Soluble, non-secreted	Nucleus
TPM4	75	4	0.265306	TPM4 Isoform 1 of Tropomyosin alpha-4 chain	Soluble, non-secreted
TUFM	56	3	0.268222	TUFM elongation factor Tu, mitochondrial precursor	Soluble, non-secreted	Nucleus
SFN	26	3	0.274052	stratifin	Soluble, non-secreted
SLC25A3	37	3	0.274052	SLC25A3 Isoform A of Phosphate carrier protein, mitochondrial	Type II membrane protein	mitochondrial
PCMT1	22	3	0.285714	PCMT1 Isoform 1 of Protein-L-isoaspartate(D-aspartate) O-methyltransferase	Soluble, non-secreted
PUF60	20	3	0.291545	poly-U binding splicing factor 60KDa	Soluble, non-secreted
EEF1D	9	3	0.300292	eukaryotic translation elongation factor 1 delta	Soluble, non-secreted
EWSR1	13	3	0.303207	EWSR1 RNA-binding protein EWS isoform 1	Soluble, non-secreted
RPL10A	18	3	0.303207	ribosomal protein L10a	Soluble, non-secreted
RCN2	16	3	0.306122	reticulocalbin 2, EF-hand calcium binding domain	Soluble, non-secreted	ER
RPL21	10	3	0.306122	ribosomal protein L21	Soluble, non-secreted
TPM3	145	3	0.306122	TPM3 Isoform 2 of Tropomyosin alpha-3 chain	Soluble, non-secreted
RAN	22	3	0.311953	RAN, member RAS oncogene family	Soluble, non-secreted
MYL12B	24	3	0.314869	myosin, light chain 12B, regulatory	Soluble, non-secreted
RPL13A	14	3	0.326531	ribosomal protein L13a	Soluble, non-secreted
FBL	27	3	0.332362	FBL rRNA 2'-O-methyltransferase fibrillarin	Soluble, non-secreted
RPL10	26	3	0.341108	ribosomal protein L10	Soluble, non-secreted
RPS11	33	3	0.344023	ribosomal protein S11	Soluble, non-secreted
RPL14	12	3	0.35277	ribosomal protein L14	Soluble, non-secreted
RPS23	16	3	0.35277	ribosomal protein S23	Soluble, non-secreted
SF3B3	19	3	0.35277	splicing factor 3b, subunit 3, 130kDa	Soluble, non-secreted
RPL9	15	3	0.358601	ribosomal protein L9	Soluble, non-secreted
HSP90B1	31	3	0.361516	HSP90B1 Endoplasmin	secreted protein
RPS15A	22	3	0.364431	ribosomal protein S15a	Soluble, non-secreted
RPL26	30	3	0.367347	ribosomal protein L26	Soluble, non-secreted
RPS5	17	3	0.367347	ribosomal protein S5	Soluble, non-secreted
RPL3	17	3	0.370262	ribosomal protein L3	Soluble, non-secreted
PRKDC	308	3	0.379009	PRKDC Isoform 1 of DNA-dependent protein kinase catalytic subunit	Soluble, non-secreted	Nucleus
EIF4A1	20	3	0.381924	eukaryotic translation initiation factor 4A1	Soluble, non-secreted
MYL6	31	3	0.387755	myosin, light chain 6, alkali, smooth muscle and non-muscle	Soluble, non-secreted
RPL27	11	3	0.390671	ribosomal protein L27	Soluble, non-secreted
RPL8	21	3	0.390671	ribosomal protein L8	Soluble, non-secreted
YWHAZ	22	3	0.390671	YWHAZ 14-3-3 protein zeta/delta	Soluble, non-secreted
ALYREF	12	3	0.393586	Aly/REF export factor	Soluble, non-secreted	Nucleus
TCP1	20	3	0.396501	t-complex 1	Soluble, non-secreted
RPL22	11	3	0.402332	ribosomal protein L22	Soluble, non-secreted
RPL7	33	3	0.402332	ribosomal protein L7	Soluble, non-secreted
RPS13	14	3	0.405248	ribosomal protein S13	Soluble, non-secreted
RPS9	45	3	0.405248	ribosomal protein S9	Soluble, non-secreted
SYNCRIP	21	3	0.41691	synaptotagmin binding, cytoplasmic RNA interacting protein	Soluble, non-secreted
CFL1	24	3	0.425656	CFL1 Cofilin-1	Soluble, non-secreted
RPL17	23	3	0.428571	ribosomal protein L17	Soluble, non-secreted
MYH9	567	3	0.431487	myosin, heavy chain 9, non-muscle	Soluble, non-secreted
RPL18	11	3	0.431487	ribosomal protein L18	Soluble, non-secreted
RPL24	20	3	0.431487	ribosomal protein L24	Soluble, non-secreted
RPL12	14	3	0.437318	ribosomal protein L12	Soluble, non-secreted
RPL11	16	3	0.443149	ribosomal protein L11	Soluble, non-secreted
RPLP0	16	3	0.446064	ribosomal protein LP0	Soluble, non-secreted
ATP5B	31	3	0.44898	ATP5B ATP synthase subunit beta, mitochondrial	Soluble, non-secreted	mitochondrial
RPL27A	14	3	0.44898	ribosomal protein S27A	Soluble, non-secreted
RPS3A	51	3	0.44898	ribosomal protein S3A	Soluble, non-secreted
RPS7	28	3	0.44898	ribosomal protein S7	Soluble, non-secreted
ATP5A1	45	3	0.451895	ATP5A1 ATP synthase subunit alpha, mitochondrial	Soluble, non-secreted	mitochondrial
RPS2	31	3	0.451895	ribosomal protein S23	Soluble, non-secreted
SLC25A6	28	3	0.451895	solute carrier family 25 (mitochondrial carrier; adenine nucleotide translocator), member 6	Type II membrane protein	mitochondrial
RPL4	16	3	0.45481	ribosomal protein L4	Soluble, non-secreted
RPS6	28	3	0.45481	ribosomal protein S6	Soluble, non-secreted
RPL7A	22	3	0.457726	ribosomal protein L7A	Soluble, non-secreted
RPS16	27	3	0.457726	ribosomal protein S16	Soluble, non-secreted
RPL19	20	3	0.466472	ribosomal protein L19	Soluble, non-secreted
RPS25	13	3	0.489796	ribosomal protein S25	Soluble, non-secreted
RPS8	28	3	0.492711	ribosomal protein S8	Soluble, non-secreted
HSPD1	45	3	0.507289	HSPD1 60 kDa heat shock protein, mitochondrial	Soluble, non-secreted
SLC25A5	46	3	0.51312	SLC25A5 ADP/ATP translocase 2	Type II membrane protein	mitochondrial
RPL13	28	3	0.521866	ribosomal protein L13	Soluble, non-secreted
RPL23A	18	3	0.530612	ribosomal protein L23A	Soluble, non-secreted
RPS4X	40	3	0.539359	ribosomal protein S4, X-linked	Soluble, non-secreted
DDX5	40	3	0.548105	DDX5 Probable ATP-dependent RNA helicase DDX5	Soluble, non-secreted	Nucleus
RPL23	17	3	0.571429	ribosomal protein L23	Soluble, non-secreted
RPS18	27	3	0.580175	ribosomal protein S18	Soluble, non-secreted
HNRNPH1	12	3	0.58309	heterogeneous nuclear ribonucleoprotein H1 (H)	Soluble, non-secreted	Nucleus
RPS14	25	3	0.586006	ribosomal protein S14	Soluble, non-secreted
NCL	38	3	0.588921	NCL Nucleolin	Soluble, non-secreted	Nucleus
RPS3	57	3	0.600583	ribosomal protein S3A	Soluble, non-secreted
HSP90AB1	40	3	0.626822	heat shock protein 90kDa alpha (cytosolic), class B member 1	Soluble, non-secreted
HNRNPU	42	3	0.641399	HNRNPU Isoform Long of Heterogeneous nuclear ribonucleoprotein U	Soluble, non-secreted	Nucleus
HSPA9	90	3	0.725948	HSPA9 Stress-70 protein, mitochondrial	Soluble, non-secreted
EEF1A1	29	3	0.845481	eukaryotic translation elongation factor 1 alpha 1	Soluble, non-secreted
HSPA5	85	3	0.892128	HSPA5 78 kDa glucose-regulated protein	Soluble, non-secreted
TUBA4A	34	3	0.912536	tubulin, alpha 4a	Soluble, non-secreted
TUBB4B	40	3	0.912536	tubulin, alpha 4b	Soluble, non-secreted
TUBB	54	3	0.924198	tubulin, beta class I	Soluble, non-secreted
HSPA8	89	3	0.962099	HSPA8 Isoform 1 of Heat shock cognate 71 kDa protein	Soluble, non-secreted
HSPA1A	71	3	0.973761	heat shock 70kDa protein 1A	Soluble, non-secreted
